# Supplementary material for: Renal Response to Levosimendan in Advanced Chronic Heart Failure Patients Listed for Heart Transplantation Predicts Early Postoperative Renal Function Course
Source: J Cardiovasc Dev Dis. 2025 Sep 16;12(9):357. doi: 10.3390/jcdd12090357 (PMC12470588; doi:10.3390/jcdd12090357)
Supplement: Supplementary file 1 [file jcdd-12-00357-s001.zip]

Archive with 1 entries (1 files):
- jcdd-3758290-supplementary.xlsx
