# Supplementary material for: Renal Response to Levosimendan in Advanced Chronic Heart Failure Patients Listed for Heart Transplantation Predicts Early Postoperative Renal Function Course
Source: J Cardiovasc Dev Dis. 2025 Sep 16;12(9):357. doi: 10.3390/jcdd12090357 (PMC12470588; doi:10.3390/jcdd12090357)
Supplement: Supplementary file 1 [file jcdd-12-00357-s001.zip › jcdd-3758290-supplementary.xlsx]

## Sheet: Sheet1
boniki	kreatinin	sečnina	oGF	kreatinin	sečnina	oGF	urea	kreatinin	Na	K	Bilirubin (cel)	Bilirubin (dir)	AF	ALT	gGT	LDH	Holesterol	LDL	HDL	trigliceridi	pro BNP	CRP	PCT	L	E	Hb	Ht	TRC	AST	glukoza	RDW	Fe	TIBC	feritin	urea	kreatinin	Na	K	Bilirubin (cel)	Bilirubin (dir)	AF	ALT	gGT	LDH	Holesterol	LDL	HDL	trigliceridi	pro BNP
1	81	8		76	5.5		8.9	78	138	3.8	25	2	1.64	1.53	2.04	3.87	2.9	1.7	0.9	1.3		5		8	6.29	136	0.425	225	0.9	5.2	22.5	30.1	90.4	34
2							24.4	185	139	4.07	11	7	5.78	0.99	7.19	14.22		0	0	0	0	119	0	14.3	3.92	122	0.35	45	1.47	8.1					23.3	181	139	4.14	0	0	0	0	0	0		0	0	0	0
3							6.9	68	139	4.6	13	5	1.26	0.59	1.01	5.41	3.4	2.2	0.9	0.6	1953	5	0	5.2	4.04	127	0.383	142	0.55	4.6	14.2	18.9	69.1	54	8.4	70	133	5	10	4	1.89	0.51	3.09	5.14	4.7	2.2	2.1	1	1703
4							4.9	62	139	5.14	41	22	1.14	1.26	1.39	8.79		0	0	0	13333	60	0	10.1	4.2	113	0.355	471	2.26	5.5	22.7	6.2	56.1	243	7.3	49	141	4.15	37	27	1.77	0.5	4.44	5.73	6.4	3.9	1.6	2.9	1918
5	141	6.1	44	130	8.1	48	8.7	136	131	4	18	9	0.86	0.31	0.73	2.93	2.6	1.6	0.7	0.8	10833	5	0	5.1	4.47	120	0.368	233	0.37	5.5	18.9	7	55.9	40	8.7	88	133	4.6	13	7	2.55	0.31	1.12	4.77	3.1	1.3	1.3	1.1	4962
6	256	26.6		117	10.4		25.7	223	135	4.85	26	15	1.1	0.16	0.96	2.83						29	0	5.7	3.89	117	0.369	167	0.37	6.2	17.3	6.8			0	0	0	0	0	0	0	0	0	0		0	0	0	0
7	140	10.7		135	8.2		9	121	142	4.64	0	3	1.21	0.42	0.25	2.68	4.3	2.6	1.1	1.4	0	3	0	8	4.82	158	0.463	166	0.31	5.8	13.3	19.4	59		9.1	147	135	3.77	17	9	2.43	2.35	1	3.39	3.1	1	1.3	2	0
8	76	9.9	>90	62	7.8	>90	12.9	82	137	5	9	3	0.57	0.79	1.62	2.43	5	2.9	1.4	1.6	2919	5	0	6.8	3.94	131	0.373	204	0.4	7.7	14.5	13.7			6.5	61	138	3.4	16	6	1.95	0.55	2.58	6.76	5.6	2.3	2.5	1.9	2876
9	86	7.7	87	72	8.4	>90	8.1	92	141	4.2	28	8	1.55	0.88	1.14	3.25	5.5	3.5	1.3	1.5	6243	5	0	5.9	5.84	172	0.513	148	0.54	4.3	13.5	11.3	66.4	79	7.7	72	137	5.2	23	7	1.36	1.1	1.36	3.61	5	2	2.1	1.8	1008
10	120	12.8		93	11.4		12.2	112	131	4.2	26	15	1.1	0.39	2	3.3					17909	4	0	6.2	4.48	132	0.413	141	0.63	4.4	18.6	14.1	60.2		22.9	165	130	4.3	62	49	6.52	2.34	13.27	6.33	0	0	0	0	0
11							8.1	85	138	4.09	13	3	1.13	1.4	0.39	0	7.3	5.6	0.8	1.7	0	95	0	21.1	4.87	143	0.435	205	8.72	16.2
12							0	0	0	0	0	0	0	0	0	0		0	0	0	0	0	0	0	0	0	0	0	0	0					11.4	86	138	4.22	8	5	2.45	0.4	3.3	4.7	4.8	2.4	1.2	3.8	3302
13							20.2	160	136	4.8	34	20	2.79	0.3	2.85	7.21	3	1.8	1	0.6	4132	22	0	4.8	2.97	90	0.282	122	0.59	5.2	17	8	55.1	145	46.8	100	146	4.9	53	44	5.91	1.29	5.97	5.42	0	0	0	0	35000
14	107	11.1		118	10.8		10.7	108	140	4.87	18	4	1.34	0.47	1.73	4.29	3.4	2.2	0.8	0.7	3799	3	0	11.7	4.71	146	0.44	325	0.6	7.2	15.2	12.7	77.2	106	12	138	136	4.38	0	10	1.66	0.53	3.06	4.84	5.5	3.7	1.3	1.3	5959
15	99	10.5	66	84	8	80	13.7	90	138	4.3	7	4	1.34	0.37	0.94	3.25	3.5	1.6	1.4	1	6798	8	0	7.7	3.56	107	0.32	208	0.4	4.8	14.3	7.8	61.4	183	11.1	90	138	5.6	13	7	1.7	0.32	0.98	4.55	5	2.6	1.9	1	4541
16	91	8.7	76	95	7.7	72	12.7	132	139	4.5	11	5	1.82	0.78	0.89	2.92	2.2	1.7	0.6	1	7205	3	0	7.3	5.01	144	0.414	249	0.58	6	15.4	10.1	64.9	82	11.1	125	138	5.6	13	8	1.89	1.28	2.78	4.23	3.1	0.7	2.1	0.5	3133
17	140	17		105	8.7		17	140	138	4.76	24	9	1.14	0.2	0.55	3.22	3.8	2.4	0.8	1.2		3		6.2	4.44	132	0.399	190	0.31	6.1	16.7	17.8			11.4	82	138	4.71	12	7	1.12	0.37	1.37	6.21	7.4	4.3	1.9	2.6	0
18	153	8.5		93	4		8.5	153	142	3.5	12	4	1.79	1.46	1.7	4.01					0	73	0	7.8	4.11	128	0.367	292	0.59	10.4	13.1				0	0	0	0	0	0	0	0	0	0		0	0	0	0
19							5	101	140	4.6	34	16	1.78	0.5	1.78	3.63	3.7	2.7	0.5	1	6216	6	0	9.1	4.46	134	0.432	240	0.6	5.2	18	2.7	74.5	292	3.4	54	143	4.7	9	6	3.09	0.57	1.25	3.2	4	2.2	1.4	0.9	1160
20	78	7.4	86	81	7.5	82	6.9	83	139	4.6	29	14	9.35	0.42	2.03	3.66	3.4	2	1.1	0.7	2339	5	0	5.6	4.84	149	0.46	238	0.39	5.7	13.9	22.2	75.5	80	8.3	85	134	4.5	21	12	3.42	0.34	1.6	5.14	5.1	2.2	2.4	1.1	1305
21							7	87	141	4.45	33	11	1.09	1.03	1.51	3.08	3.9	2.3	0.9	1.3	0	4	0	9.9	4.85	150	0.418	336	0.35	4.7	12.7				6.5	66	142	4.55	18	6	1.57	0.34	1.66	4.18	6.8	4.1	1.9	1.9	0
22							7.8	96	143	4.6	24	9	1.03	0.85	1.21	3.93	5	3.3	1.1	1.3	5309	5	0	6.4	5.46	160	0.484	264	0.67	5.7	13.9	20.7			9.3	91	142	4.3	8	3	2.16	0.54	1.78	4.29	5.4	2.2	2.3	1.9	2164
23							6.3	97	135	4.12	34	16	1.59	0.45	0	3.89						16	0	6.8	4.42	117	0.366	194	0.57	8.9	16.4	10.6	72.7	55	7.6	68	132	4.41	0	0	0	0	0	0	0	0	0	0	0
24	110	13.3	59	110	10.4	59	23.7	155	141	4.1	29	15	4.38	0.24	6.31	3.07	3.3	1.5	1.6	0.5	34175	7	0	4.7	3.77	123	0.378	98	0.44	5.2	19	16	60.6	412	9.5	65	141	4.3	17	12	4.62	0.6	6.81	3.59	4.9	2.3	2.3	0.7	2606
25							10.7	139	139	4.42	40	9	1.18	0.82	1.23	5.43	5.2	2.4	1.6	2.4	0	3	0	8.3	4.72	146	0.43	179	0.44	8	13	26.6	52.4	236	19.3	165	138	4.84	13	8	0.75	5.48	0.48	15.45		0	0	0	0
26							9.3	65	141	4.9	18	8	2.85	0.72	4	3.39	2.7	1.5	0.8	1	0	4	0	6	4.72	121	0.4	196	0.56	4.5	18.4	7	62.9	92	6.6	54	141	5	12	4	2.29	0.84	2.68	3.75	6.9	4.2	1.6	3.3	1094
27	81	8.9	86	81	9.9	86	6.7	64	142	4.5	20	9	2.29	0.78	4.69	2.67	4.5	2.8	1.2	1.2	3414	6	0	7.5	5.84	156	0.497	157	0.32	5.1	16.9	5.4	59.1	41	6.8	61	143	5.2	19	9	2.21	0.55	3.18	5.47	6.2	2.9	2.3	2.4	952
28							8.3	143	134	4.76	30	8	1.27	0.46	0	2.85	3.6	1.2	1.3	2.5	0	4	0	10.4	4.41	136	0.407	279	0.52	6.1	13.6	52.2	60.1	1606	10	203	138	4.25	13	9	2.51	0.17	1.95	3.62	3.9	1.6	1.2	2.3	0
29							6.5	101	133	4.7	26	11	1.41	0.38	2.61	16.66	5.2	0	0.9	3.5	0	87	0	19.2	3.09	90	0.27	421	0.61	6.5		9.2	57.5	618	6.4	76	136	4.9	15	8	1.67	0.4	1.77	5.2	5.7	3.5	1.2	3	1473
30							7.8	70	134	5.5	20	11	2.22	0.36	3.04	3.06	1	2.5	2.5	1.1	3733	7	0	6.4	5.16	140	0.454	192	0.34	6.2	16.7	22.2	67.1	47	12	51	136	5	11	6	2.59	0.7	4.71	4.35	6.1	3	2.1	2.8	1287
31	88	6	77	84	5.3	81	8.4	105	142	4.1	31	12	0.83	0.41	0.28	3.88	2.9	1.7	0.8	0.9	15763	5	0	5.4	4.55	123	0.381	188	0.27	5.8	15	6.6	72.6	30	6.5	53	141	3.6	11	4	2.43	0.38	0.55	3.95	4.5	1.8	2.1	1.4	870
32	157	18.4	40	163	16.3	38	14.7	195	144	3.8			3.71	0.43	6.65	5.26	2.4	1.2	0.8	1	19283	10	0	7.5	5.62	130	0.416	193	0.46	4.7	20.8				17.3	162	137	5.1	13	8	3.86	0.58	5.99	5.92	5.8	1.4	3.5	1	4830
33	82	7.2	83	94	8.3	71	8	99	141	4.6	33	16	1.69	0.33	3.93	3.28	2.2	0	0.5	0.9	3288	3	0	6.3	5.55	154	0.483	146	0.31	6.9	15.6	13.3			18.5	113	136	4.6	42	30	0.85	0.64	2.72	10.34	3.8	2.2	1.2	1	25735
34	107	7.6	46	71	7.4	74	7.6	107	143	4.12	9	3	0.99	0.39	0.48	3.92	6.9	4.5	1.6	1.7	0	3	0	9.6	4.31	145	0.41	220	0.59	6.1	13.8	11.6	89.8		9	80	139	4.61	9	3	1.29	0.42	0.71	4.71	6	2.7	2.2	2.5	0
35	92	8.9		81	9.4		9	106	130	4.61	19	11	2.26	0.47	2.93	3.03	3.1	1.8	0.8	1.1	770	3	0	7.6	5.44	137	0.428	229	0.38	5.9	18	10.3	78.5	58	9.3	78	141	4.2	14	8	3.06	0.42	3.16	4.89	3.7	2.2	1	1.6	0
36	100	8.2	75	88	9.6	87	11.9	104	144	4.4	18	11	2.21	0.28	4.93	4.46	4.1	2.8	0.8	1.2	5159	5	0	4.8	4.18	127	0.398	133	0.43	5.6	16.1	14.7	64.4	200	8.3	53	138	4.5	13	6	2.01	0.38	3.26	3.57	3.9	1.8	1.7	1.1	1617
37							9.2	105	140	4.64	24	8	1.38	1.02	1.82	4.21	6.2	4.3	1	2	1536	8	0	9.9	4.69	147	0.437	375	0.97	8.5	13.2				15.3	94	132	5.8	17	7	2.04	0.49	1.23	7.79	6.3	3.6	1.9	1.9	0
38	94	6.3	72	86	7.3	80	5.8	82	135	4.4	92	41	1.23	0.63	4.41	3.54	2.4	1.6	0.5	1	10246	12	0	8.2	4.93	148	0.447	130	0.39	4.8	18.4	11.2	71.2	168	709	76	142	4.6	26	17	1.42	0.48	4.88	3.72	4.7	1.6	2.8	0.6	2613
39							28.3	204	138	2.23	22	14	1.55	0.25	1.09	2.34	3.1	1.4	1.5	0.4	18115	5	0	4.7	3.88	108	0.342	90	0.34	4.7	19.3	12.2	82.5	14
40							4	54	141	4	8	3	2.76	0.27	0.37	3.34	4.1	2.6	1.2	0.7	878	5	0	7.5	3.95	115	0.352	292	0.32	6	13.3	11.6	74.7	13	4.5	55	141	4.6	11	3	2.22	0.68	1.1	5.18	5.5	1.9	2.6	2.3	1269
41							5.5	81	142	5.1	9	3	1.22	0.28	0.53	4.45	3.8	2.4	0.9	1.2	6152	10	0	9.2	4.56	139	0.43	205	0.38	4.9	14.2	9.6	71.6	87	7	78	143	4.5	6	2	2.43	0.35	0.61	4.98	5.5	2.9	1.5	2.3	960
42	86	7.1	78	87	9.3	77	10.8	111	139	4.4	8	3	1.05	0.62	0.28	1.21	7.5	5.2	1.5	3.7	834	5	0	8.5	4.4	136	0.407	189	0.33	7.8	15	10.7		200	5.9	80	140	4.3	7	2	1.95	0.35	0.34	1.9	4.9	2.3	1.7	2.3	1375
43	110	8.4		115	8.1		7.2	83	142	4.39	9	4	1.61	0.52	0.98	2.83	6	3.8	1	2.7	1129	3	0	8.5	4.97	149	0.44	145	0.52	10.1	14.2	26	48.6	230	10.5	96	141	4.8	18	8	1.53	0.58	1.73	4.68	3.9	1.6	1.6	1.5	2013
44							4.7	84	140	4.05	16	6	1.12	0.98	0.61	3.51	4.1	2.5	0.9	1.6	598	3	0	8.7	4.66	147	0.446	225	0.74	11.4	13.2	38.5	100.3	107	6.1	59	137	4.6	9	5	1.36	0.97	1.83	4.56	6.5	4.2	1.4	1.9	0
45	49	5	>90	57	5.1	>90	3.8	65	142	4	8	3	1.14	0.68	0.98	7.34	4.8	2.9	0.9	2.5	948	5	0	6.6	5.02	142	0.404	201	0.51	6.8	15.5	8.5	67.9	403	5.6	56	143	4.1	12	5	1.36	0.69	1.59	6	5.8	3.5	1.4	3.2	1580
46	152	8.6		144	10.8		10.5	169	134	4.19	45	17	2.49	1.54	2.36	5.13	2.5	1.4	0.4	1.4	10678	0	0	8.9	4.58	133	0.411	251	0.7	5.3	15.1	13.6		77	8.1	126	144	4.6	22	8	1.57	0.66	1.51	3.29	3.8	1.9	1.3	1.5	0
47	117	10	54	114	6.9	55	7.8	117	142	5.4	5	2	0.71	0.42	0.43	2.5	3.1	1.7	0.9	2.6	305	5	0	10.2	4.49	139	0.417	188	0.32	7.1	13.7	12.3	66.6	157	7.8	90	139	4.9	6	2	1.54	0.57	0.56	4.13	3.7	1.9	1.3	2.4	749
48							7.7	101	130	5.3	16	8	2.34	0.52	3.1	3.82	0	1.86	0.44	0.61		27	0.05	3.9	3.71	105	0.311	129	0.42	0	0				0	0	0	0	0	0	0	0	0	0		0	0	0	0
49	78	6.5		80	6.3		5.7	76	138	3.9	25	9	1.12	0.84	0.62	2.68	5.4	3.5	1.4	1.2	3854	5	0	5.3	4.75	147	0.433	208	0.51	3.9	12.9	12.4	41	68	5.5	58	138	4.9	10	3	1.82	0.74	1.96	8.24	5.7	2.9	2.2	1.3	1420
50	91	6.9	74	106	5.8	62	9.6	114	142	4.3	16	5	0.65	0.85	0.47	2.73	5.9	3.7	1.5	2.9	1592	5	0	14.1	5.1	154	0.45	203	0.51	5.1	16.2	18.2	63.2	70	6.7	88	140	4.2	9	3	1.25	0.15	0.87	3.44	6	2.5	2.3	4.5	1338
51							6.8	91	139	3.9	18	8	1.19	0.31	1.2	3.43		1.1	0.9	1.1	1518	4	0	8.1	4.23	134	0.4	252	0.49	6.3	13.4	15.3	72.3	166	7.7	70	132	4.03	19	11	1.08	1.83	1.03	3.97		0	0	0	0
52	206	21.9		156	13.3		23	187	141	3.8	0	0	1.71	0.58	3.54	0	3.2	1.9	0.9	1	0	3	0	4.8	4.57	144	0.435	117	0.52	5	14.5	19.1	65.8	245	14.3	138	139	5.11	36	27	3.74	0.67	8.76	6.25	5.5	2	2.6	2.1	0
53							8.6	63	145	4.3	25	17	1.36	30.87	1.85	0	2.1	0.5	0.3	3.4	7466	234	3.42	10.8	3.51	106	0.31	132	10.66	8.3					4.9	68	138	4.6	12	6	2.07	0.44	2.09	3.98	6.1	3.4	1.7	4.2	1557
54							0	0	0	0	0	0	0	0	0	0		0	0	0	0	0	0	0	0	0	0	0	0	0					7.6	78	140	4.3	12	4	1.91	0.36	2.62	2.99	4.5	2.9	1.1	2.2	916
55	85	11.2		78	5.2		6.8	77	127	4.03	24	11	2.52	0.26	4.76	2.54	0	0	0	0	0	45	0	12.1	3.93	111	0.328	305	0.35	5	15	14.4	57.9	173	0	0	0	0	0	0	0	0	0	0		0	0	0	0
56							14.7	83	136	4.7	29	20	2.89	0.33	3.25	2.98	3	1.7	1	0.6	5551	33	0	5.3	4.19	132	0.404	148	0.45	4.6	14.8	10	64.9	367	11.7	77	140	4.7	30	23	4.16	0.75	5.73	3.31	3.8	1.5	1.9	0.8	11573
57	73	9.9	>90	65	7.3	>90	9.9	67	137	5.2	14	8	2.68	0.85	5.94	9.53	3.3	2.1	0.8	0.7	6674	10	0	11.4	4.24	135	0.402	555	0.79	7	15.6	20.3	54.7	457	9.8	5.1	135	5.1	9	5	1.72	0.86	3.95	7.58	4.1	1.9	1.8	0.9	4874
58	95	9.3	70	82	7.9	83	13.6	88	137	4.6	25	12	1.28	0.77	0.87	4.22	2	1.1	0.7	0.7	6029	7	0	9.7	5.05	155	0.463	125	0.55	8.5	14.9	14.1	60.4	195	7	66	133	4.5	29	19	2.96	1.22	1.07	5.42	3.2	1.5	1.3	0.8	1220
59	107	10.2	61	89	6.5	76	6.8	88	141	4.54	16	8	1.61	1.79	1.63	3.47	3	2	0.7	0.8	0	22	0	8.2	4.37	136	0.41	359	1.17	5.3	15.3	10.1	48.8	59	14.8	102	136	5.2	9	4	1.36	0.42	1.23	5.6	5.8	2.3	2.7	1.9	1274
60	166	10		167	18.1		14.5	125	138	4.11	33	18	2.93	0.41	0	7.05	4.6	2.8	1.4	0.9	5750	6	0	7.9	4.75	141	0.426	251	0.45	4.4	20.7			289	0	0	0	0	0	0	0	0	0	0		0	0	0	0
61	116	7.7	61	91	7.4	81	9.9	98	144	4.9	15	8	1.87	0.53	5.33	3.45	3.1	0	0.7	1.5	6146	7	0	6.7	5.08	155	0.463	168	0.39	5.5	15.2	9.5	61	152	10.4	59	141	5.63	11	6	1.77	0.43	3.28	3.77	5.2	1.9	2.7	1.3	1368
62	113	14.8	60	105	9.7	66	9.2	95	138	4.2	31	15	3.06	0.31	4.9	4	3.4	2.2	0.8	1.7	966	6	0	8.9	5.36	157	0.472	219	0.59	6.5	16.7	14.6		41	8.4	87	141	4.6	25	16	1.8	0.64	4.46	3.58	1.5	1.5	1.8	1.2	1998
63	146	10.9	42	104	12.4	62	27.2	192	137	3.9	45	21	1.13	0.25	3.58	3.5	3.9	2.6	0.8	1	6790	7	0	4.4	3.84	122	0.366	157	0.37	5	15.8	14.7	55	401	7.6	67	141	4.9	21	14	4.09	0.5	6.51	6.07	4.2	2.3	1.7	0.7	2761
64	99	11.1	49	71	6.9	72	8	66	138	4.65	15	9	1.79	8.35	1.97	6.62		0.4	2	1.3	35000	32	0	6.2	5.26	142	0.44	378	4.73	7	15.2	4.8	50.4	295	11.1	85	143	4.41	14	6	1.75	0.69	2.48	9.08	7.1	3.7	2.7	1.6	0
65	107	9.9	62	82	8.3	85	15.7	133	136	4	12	7	1.76	0.58	1.11	2.73	3	1.8	0.6	1.2	4124	3	0	4.7	3.97	123	0.352	156	0.62	7.9	16.9	22.7	61.4	252	9.6	90	139	4.2	20	10	2.01	0.64	1.61	4.23	4.4	2.4	1.3	1.4	3328
66	134	13.2	46	115	13.4	55	12.9	118	136	4.5	19	9	2.06	0.59	1.28	2.27	2.7	1.6	0.6	1.2	6163	5	0	3.8	3.5	117	0.343	144	0.78	6.7	14	16.9	69.2	148	12.2	111	138	5.4	25	13	4.29	0.93	2.3	3.51	4	2.2	1.1	1.5	1488
67	128	11.4	51	110	17.3	61	16.8	130	139	4.2	16	3	1.04	0.37	1.76	3.35	3.1	1.7	1.1	0.6	8700	15	0	4.2	3.66	125	0.368	133	0.6	5.3	14.4	14		88	14.2	56	140	4.8	6	3	1.57	0.51	1.45	2.33	4.5	2.8	1.3	0.9	889
68	83	4.5	81	88	6.8	76	6.5	103	140	4	6	3	0.87	0.34	0.24	3.68	4.3	2.9	0.9	0.9	7380	12	0	4.4	5.26	140	0.43	195	0.43	6.9		5.6	57.6	25	11.7	100	140	5	8	3	1.15	0.49	0.31	8.06	6.4	3.3	2	2.3	2572
69	172	18.6	27	95	10.8	54	9.2	97	131	5.2	23	9	2.41	0.27	2.11	4.24	4.1	2.5	1.1	1.1	6506	44	0	6.7	3.86	115	0.345	222	0.34	4.6	16.3	7.9	47.1	546	4.8	53	139	5.6	12	5	2.86	0.46	2.99	3.78	4.8	2.5	1.6	1.6	4278
70	130	15.1		132	15.2		14.1	105	139	4.71	0	16	1.2	0.58	1.14	4.31	2.1	1.3	0.5	0.7	0	4	0	8.2	4.89	127	0.405	157	0.63	5	17.7	12.6	85.7	33	0	0	0	0	0	0	0	0	0	0		0	0	0	0
71	89	5.2	86	91	5.9	84	2.9	94	142	3.7	10	4	2.21	0.7	0.62	2.93	1.7	0.6	0.7	0.7	1732	13	0	29.9	4.19	131	0.371	156	0.36	4.5	12.9	13		50	10.8	118	140	4.3	4	1	1.29	0.43	0.79	3.36	5.1	2.5	2.1	2.6	1478
72	74	6.2	69	76	6	67	11	0	0	0	0	0	1.22	0.52	0.74	4.34	8.4	5.7	1.6	2.5	2016	3	0	7.1	4.8	139	0.415	299	0.51	0	13.4	12.4	66.1	64	10.8	101	138	5.5	13	7	1.76	0.29	2.37	4.23	6.5	3.7	1.8	2.3	1486
73	96	5.2	84	82	6	>90	6.1	83	135	4.44	24	13	1.57	0.31	2.13	2.23	2.7	1.8	0.5	0.7	3984	24	0	10.4	4.89	127	0.387	255	0.31	4.9	16.3	4.8	76.3		5.8	58	140	4.93	23	14	1.94	0.31	3.32	3.85	4.3	2.5	1.7	2.1	2653
74	164	12.6		144	9.5		9.1	144	139	4.75	46	24	3.81	0.21	3.48	4.17	2.6	1.2	1	0.7	13728	5	0	4.9	3.77	104	0.32	226	0.29	4.6	17.8	8.9	73.6	258
75							8.2	59	140	4.9	9	2	1.4	0.28	1	5.55						5		8.2	3.88	125	0.359	472	0.32	10.8					7.7	83	144	4.89	12	3	1.18	0.42	0.3	4.01	7.1	4.3	1.5	4.9	0
76	101	10		97	8.3		11.3	113	142	5.2	34	14	3.89	1.52	7.4	3.62	3.9	2.6	0.8	1.1	5815	5	0	6.1	3.72	112	0.354	183	0.78	6.7	16.9	4.6	57.4	183	8.2	93	136	4.1	9	4	2.91	0.48	6.76	4.12	6.6	4.3	1.8	1.2	2080
77							4.7	3.9	138	3.9	23	11	1.89	0.47	2.06	2.78		0	0	0	4695	35	0	5.6	3.7	91	0.295	220	0.59	5.7	18.4	3.1	56.1	102	4.8	61	139	3.8	13	5	6.02	0.24	5.55	3.67	6.9	3.8	2.4	1.7	2468
78	141	19.6	46	100	8.8	69	7.6	98	136	4.59	20	7	1.15	0.42	2.09	5.76	3.5	2.3	0.7	1.2	2369	6	0	5.6	4.36	118	0.359	169	0.42	6.4	14.7	8.6	81.3	67	10.7	99	140	4.6	14	8	2.18	0.41	2.45	5.18	3.5	1.7	1.3	1.9	3048
79	99	9.9		98	8.6		6.6	79	138	4.3	52	30	2.29	0.47	4.41	3.31	3.9	2.5	0.8	1.4	5162	6	0	5.7	4.74	144	0.446	128	0.5	7.4	14.7	17.1	76.3	165	7.9	78	133	4.69	22	13	2.03	0.83	1.83	4.72	4.3	1.9	1.8	1.2	0
80	65	8.2	80	64	9.2	81	9.8	70	137	3.8	9	4	1.21	0.33	0.47	2.53		0	0	0	5342	5	0	3.5	3.91	131	0.382	159	0.4	9.3	18.7		64	1453	9.6	52	136	4.2	7	2	3.61	0.32	1.14	4.69	6	3.1	2.1	1.8	1921
81							16.8	134	135	4.1	48	36	4.2	0.49	8.53	3.07	3.3	2	0.8	1	5662	67	0	14.4	5.14	167	0.512	209	0.42	7.4	17.1	10.2	63.9	120	7.6	45	138	5.7	20	13	7.79	1.01	16.44	7.24	5.2	2.2	2.6	1.1	606
82							8.1	74	133	3.8	58	43	1.88	0.43	2.3	5.16	2.8	2	0.4	0.8	6564	35	0	10.5	4.12	106	0.329	172	0.73	10.6	23.8	5.2	59	82	6.3	55	138	4.4	13	8	3.51	0.78	3.93	5.18	4.8	2.3	1.7	1.7	4035
83							3.9	76	141	4.42	42	12	1.82	0.41	0	3.22	2.7	1.4	0.8	1		6	0	7.1	4.22	132	0.396	223	0.44	3.9	15.1				0	0	0	0	0	0	0	0	0	0		0	0	0	0
84							4	53	140	3.7				0.29		5.25						53		2.6	3.73	120	0.366	77	0.55	3.7					7.7	65	132	4.88	36	24	2.03	0.46	8.33	3.36		0	0	0	0
85	82	11.5	83	61	8.4	>90	8.4	69	135	4.9	16	5	1.53	0.72	3.63	3.12	3.9	2.6	0.9	1	3514	5	0	5.5	4.86	144	0.432	344	0.73	6.6	14.4	10	41.6	1814	0	0	0	0	0	0	0	0	0	0		0	0	0	0
86	110	12.4	58	82	10.3	82	6.7	105	142	4.9	14	4	1.09	0.34	0.67	3.87	5.3	3.3	1	2.2	1213	5	0	5.8	4.39	138	0.394	170	0.29	6.3	13.9	19.2			11.5	115	137	4.7	15	8	2.26	0.3	1.33	6.1	4.5	2	1.8	2	2053
87	82	7.7	85	82	6.3	85	7.5	100	137	4.2	13	4	1.62	0.54	3.95	4.09	4.6	2.8	0.9	1.8	3849	24	0	5.7	4.21	151	0.42	218	0.63	12.8	14.4	23.9	65	96	9.5	69	140	5.5	10	4	1.11	0.43	1.39	5.52	6.6	2.9	2.6	2.4	5794
88	64	8.5	81	67	8.8	77	10.1	76	143	4.6	19	10	1.84	0.29	1.51	4.28	2.8	1.4	1	0.9	8550	7	0	7	4.46	137	0.421	180	0.46	3.9	14.3	12.3	66.1	90	15.6	101	133	4.6	26	17	2.35	0.42	2.75	7.12	5.6	1.7	3	1	4485
89	99	8.5		93	7.7		8.5	99	143	5.15	32	9	1.14	0.34	0.48	3.18	4.1	2.2	1	5.8		7		9.3	4.75	150	0.439	163	0.46	5.7	13.8	25.8	67.4	76	18.5	146	131	4.85	26	7	0.84	0.34	0.3	5.32	2.2	0.4	1	1.8	0
90	71	5.7	>90	69	6.6	>90	10	74	143	4.8	27	9	1.21	0.45	1.89	5.37	5.1	3.4	1	2.4	6416	5	0	6.4	5.56	176	0.547	133	0.65	8.6	15.5	23.2	58.9	483	6.4	58	140	4.5	14	6	1.38	0.24	0.81	3.39	4.5	1.9	1.8	1.9	1341
91	88	6.1	81	64	3.2	>90	4.7	67	141	4.3	47	28	2.2	0.59	1.72	4.22	1.8	1.2	0.4	0.9	1339	5	0	5.9	4.65	111	0.36	224	0.66	5.3	22.4	31.1	80.6	538	5.9	76	142	4.2	19	10	2.09	0.54	1.72	3.91	5.3	2.6	2.4	0.8	6332
92							4.7	84	138	4.38	25	5	0.87	0.39	0	4.03	9.9	7.4	1.1	4.8		5		6.6	5.02	146	0.439	84	0.55	9.5	15.1				7.5	74	139	4.37	19	10	0.74	0.3	0.52	0	0	0	0	0	0
93	128	16.5	51	97	10.5	71	4.8	69	142	4.28	48	27	2.41	0.34	2.18	3.69	3.8	2.6	0.8	0.6	1260	3	0	4.5	4.87	141	0.43	109	0.74	5.3	14.5	18.6	63	92	8.4	73	138	4.2	13	7	2.19	0.3	1.43	3.18	5.1	2.9	1.9	0.8	1432
94	129	7.3	48	112	9	57	7.3	129	136	3.79	34	23	2.45	0.32	2.3	3.55	2.5	1.4	0.4	1.6	5267	24	0	11.7	4.28	124	0.374	189	0.35	4.4	18.7	6.8			7.4	62	142	4.1	34	22	3.59	0.68	4.8	7.05	3.3	1.6	1.1	1.7	3023
95	81	6.4	83	82	6.4	82	6.2	71	143	3.7	9	3	1.16	0.38	0.43	3.65	3.4	1.7	1.1	1.2	3673	3	0	7.9	4.09	118	0.372	270	0.48	7.2	15.3				7.6	72	141	4.6	11	5	2.11	0.34	0.41	6.96	4.7	2.8	1.9	2.3	1525
96	79	5.2	88	83	6.8	83	5.7	91	139	4.4	40	16	1.69	1.12	8.14	4.17	3.8	2	1.1	1.6	3213	5	0	8.3	5.46	161	0.474	188	0.98	6	16	22.7	69.5	66	7.4	77	137	4.9	11	4	1.61	0.41	2.91	4.16	5.6	3.9	1.5	3.3	2645
97	75	5.8	78	78	5	75	5.3	105	139	4.2	68	30	1.54	0.39	2.34	7.46	2.8	1.6	0.7	1.7	12936	17	0	10.1	5.38	142	0.455	252	0.67	4.9	16.8	5.4	85.8	33	6.3	60	137	4.9	19	10	3.36	0.53	6.07	5.87	4.9	2.2	2.1	1.6	3048
98	101	12.9		88	7.2		11	109	131	4.8	20	9	2.17	0.58	3.21	3.94	2.7	1.5	0.9	0.7	1464	3	0	7.3	4.08	129	0.38	130	0.52	5.6	14.5	8.3	58.9	171	10.1	78	135	4.2	20	12	3.32	1.58	4.63	4.02	4.1	1.7	2	0.9	2717
99	71	5.2	74	75	10.9	69	42	306	143	5.9	19	16	1.58	1.15	3.25	9.09	3.3	2.5	0.4	0.8	6215	118	0	12.5	3.72	113	0.35	230	0.91	7	19.4	4.3	50.1	493	30	83	133	4.5	14	9	1.26	0.54	4.33	9.23	8.3	5.5	1.1	3.6	0
100	115	9.1	43	92	10.4	55	14.4	146	144	5.56	33	9	2.25	0.57	4.73	2.58	5.3	3.5	0.8	2.2	1466	3	0	3.7	4.16	124	0.377	112	0.52	5.1	14.2	15	57.4	55	10.4	66	137	5.14	36	18	2.8	0.5	5.8	4.54	6.4	4	1	3	1369
101	164	13	39	159	12	40	18.2	135	133	4.8	24	14	1.84	0.39	3.37	3.18	3.2	1.7	1.3	0.7	2310	52	0	4.6	2.97	94	0.269	122	0.35	6.7	14.8	11.3	60.6	376	13.4	134	136	4.6	19	12	2.95	0.87	4.31	3.57	3	1.4	1.2	0.9	5857
102	124	7.9	51	100	5.9	66	20.1	236	131	4.83	15	8	2.11	0.58	1.78	3.59	2.8	1.6	0.9	0.8	35000	96	0	19.7	3.73	108	0.32	259	0.97	12.3	15	4.5	46.2	448	0	0	0	0	0	0	0	0	0	0		0	0	0	0
103							9	103	138	5.2	22	9	1.03	0.31	0.28	2.93	3	1.8	0.7	2.1	5382	5	0	7.5	3.9	121	0.343	173	0.37	9	16.3	5.1	47	376	8.7	94	141	4.2	11	4	1.35	0.86	0.61	2.44	3.4	1.7	1	2	1075
104	81	8.5		90	9.9		7.7	102	137	4.5	35	17	1.25	0.73	1.39	4.75	2.7	1.6	0.7	0.9	0	5	0	5.4	5.33	170	0.496	167	0.56	4	15.3	9.9
105	88	8.5	61	88	5.7	82?	14.5	114	139	4.53	37	25	8.23	1.17	11.09	3.29	0	0	0	0	0	10	0	7.1	4.02	124	0.391	157	0.74	4.5	16	14.9	75.1	48	12.3	119	137	5.36	30	19	7.25	1.95	24.99	5.2	7.7	3.5	2.8	0.9	0
106	102	8.5	65	104	9.3	64	9.3	104	140	4.8	13	5	0.99	0.79	1.46	3.19	5.7	3.5	1.5	1.6	5416	5	0	7.5	5.35	159	0.472	260	0.46	5.3	12.9	19.8	65.1	317	10.4	92	139	5	13	5	1.56	0.64	2.52	3.91	4.6	2	2	1.3	2742
107	88	9.1	88	81	7.2	>90	8	81	141	4.82	18	6	2.05	0.72	1.29	2.42	4	2.6	0.9	1.1	1217	3	0	4.7	4.36	128	0.388	182	0.63	4.3	14.6	22.6	70.1	51	3.8	66	144	4.8	32	22	3.05	0.77	5.2	6.37	5.3	2.8	1.8	1.3	0
108	70	7.9	>90	68	9	>90	5.1	64	139	4.5	33	20	2.84	1.07	2.48	3.62	2.6	1.4	0.7	1.1	6516	25	0	8.5	4.65	134	0.422	232	0.46	6.3	16.6	5	62	417	8	87	141	4.9	11	4	2.45	0.48	3.7	3.95	5.6	1.7	3.2	2	842
109	69	9	74	57	7.2	>90	7.7	64	140	4.69	16	6	1.86	0.79	4.55	4.93	3.4	2.2	0.7	1	12521	3	0	9.2	5.26	167	0.513	667	0.75	4.7	20.2	14.8			10.6	50	135	4.5	16	6	1.54	0.26	2.81	5.09	6.7	4.2	1.2	3	1625
110	75	5.5	>90	76	7.9	>90	6.4	80	138	4.3	22	10	3.44	0.28	2.48	2.8	3.8	2.4	1.1	0.8	10405	18	0	5.8	3.45	115	0.332	220	0.37	4.5	13	7.1	42.8	225	8.7	77	134	4.4	14	6	4.67	0.3	2.4	4.61	4.9	2.7	1.8	1	4534
111	127	19.6	50	115	10.9	56	18.2	156	138	4	12	6	1.65	0.2	1.58	2.13	3.6	1.6	1.8	0.4	2828	5	0	2.8	3.91	122	0.362	123	0.29	4.3	15.7	6.1	41.7	1374	14.8	107	140	4.5	9	4	2.14	0.51	0.96	3.02	3.5	1.2	2.1	0.5	2452
112							5.9	54	133	3.5	73	53	3.78	0.79	7.2	4.26		6.91			3754	58		4.4	4.1	135	0.4	98	0.74	4					0	0	0	0	0	0	0	0	0	0		0	0	0	0
113	107	6.2		102	4.7		6.4	104	139	4.92	16	4	0.63	0.22	0.46	2.58	4.1	2.2	1.4	1.3	0	3	0	4.8	4.14	124	0.362	229	0.37	4.6	13.9	7.9	65.7	649	6.7	133	127	4.65	15	8	0.97	0.12	0.8	3.12	3	0.6	1.9	0	1471
114	139	12.4	45	105	6.4	46?	7.2	86	144	4.65	9	3	1.14	1.75	0.53	3.54		0	0	0	4034	3	0	7.9	4.48	129	0.386	160	0.84	4.9	17.4	5.1	79.8	40	21.4	282	137	4.94	10	4	1.89	1.12	0.88	7.24		0	0	0	0
115							0	0	0	0	0	0	0	0	0	0		0	0	0	0	0	0	0	0	0	0	0	0	0					0	0	0	0	0	0	0	0	0	0		0	0	0	0
116							19.2	269	145	4.49	46	31	1.84	0.2	3.37	3.79	0.7	0.7	3.4	1.7	5968	40	0	5.2	3.92	98	0.326	153	0.36	6.4	17.9	4.4		112	33.3	130	142	4.6	58	46	3.07	0.76	6.12	14.18		0	0	0	21529
117							9.7	971	135	4.5	11	5	1.26	0.28	0.7	2.4	2.4	1	0.7	0.9	3810	6	0	5.2	4.51	132	0.407	226	0.23	7.7	15.9	7.1	52.8	146	7.7	70	133	4.6	8	4	1.62	0.47	0.73	4.52	3.2	1.5	1.1	1.1	1120
118	110	10.8	61	102	6.9	66	9.3	105	142	4.2	24	5	2.01	0.39	1.81	16.22	6.8	4.6	1.1	2.5	2508	6	0	7.8	4.74	142	0.433	248	0.51	5.1	15	13.2	37.7	1020	6.9	87	144	3.6	17	6	1.48	0.35	1.28	3.68	7	4.6	1.5	2.1	1191
119							6.2	59	140	4.1	12	5	1.26	0.73	2.55	3.44	5.3	3.1	1.9	0.6	22101	19	0	12.8	4.05	127	0.392	231	0.48	5.4	14	10.4	56.9	108
120							0	0	0	0	0	0	0	0	0	0		0	0	0	0	0	0	0	0	0	0	0	0	0					3.9	73	138	4.35	16	10	2.82	0.53	3.35	3.81	6.3	5.4	1.1	4	334
121							5.9	87	140	5.2	23	9	1.52	0.38	4.01	2.98	3.8	2.6	0.9	0.7	2467	5	0	7.4	4.55	148	0.437	304	0.36	6.8	15.7	23.1		41	9.1	51	140	4	9	3	1.58	1.07	2.47	3.43	5.5	3	2.1	0.9	4797
122	91	8.6		84	6.3		12	106	128	4.6	18	7	0.98	0.37	0.89	2.93		3.7	2.3	3.3	3488	3	0	6.5	4.55	134	0.389	215	0.19	6	12.6	5.9	66	55	7	83	142	4.83	13	5	1.31	0.35	0.61	4.6	6.2	3.4	2	3.3	0
123							5.4	79	139	4.44	15	5	1.31	0.54	2.9	3.48	5.4	3.7	1.1	1.4	935	5	0	7.9	4.98	162	0.473	243	0.56	7.3	12.2	28.5	48.5	385	10.1	63	144	4.43	10	4	2.17	0.41	1.41	4.01	6.1	3.6	1.5	2.8	0
124	125	8.1	54	113	8.1	60	10.2	137	130	4.72	32	21	1.02	0.66	0.88	3.78	2.9	0	0.4	1.4	2938	15	0	5.2	5.79	143	0.465	221	0.57	6.6	18.3	7.6	84.4		13.2	106	137	5.1	29	18	1.56	0.54	2.88	4.47	3.6	1.3	1.7	2.8	4640
125	122	8.3	52	89	6.9	75	7.5	91	139	4.8	17	9	2.99	0.22	1.96	40.9	3.2	1.6	1.2	0.9	7053	29	0	6.7	3.94	128	0.388	364	0.15	8.9	17.4	7.7	43.1	109	9	103	140	5.5	21	9	3.02	0.36	3.19	3.8	3.6	1.6	1.5	1.3	1867
126							7.9	70	141	4.38	7	4	1.91	1.22	1.39	5.83	4.9	3.3	0.9	1.6	1689	3	0	8.7	4.38	143	0.411	202	0.71	5.3	14.3	14.6	83.2	206	8.2	65	145	4.51	17	11	2.34	0.42	1.45	5.06	4.6	2.4	1.7	1.2	1800
127							8.1	121	143	3.77	19	7	1.38	0.46	1.14	6.5	3.9	2.1	1	1.8	2481	14	0	20.4	4.98	143	0.444	214	0.61	5.2	16.8	8.9	74.9	60	10.7	105	145	5.1	12	5	1.61	0.47	0.98	5.85	6.7	3.4	1.3	4.3	1256
128							16.8	791	142	4.48	10	4	0.61	0.58	0.31	1.82		0	0	0	33777	3	0	4.2	4.69	125	0.4	213	0.31	4.2	19.1	9.3	66.7	54	13.5	143	138	4.72	22	10	1.11	0.3	1.77	6.48		0	0	0	0
129	62	4.3		65	4.7		4.3	62	138	3.96	57	20	2.05	0.35	2.44	2.62	2.8	1.7	0.8	0.7	0	3	0	3.8	4.63	126	0.39	107	0.5	4.9	17	24.1	76.5	110	7.4	67	139	4.99	37	24	3.26	0.57	4.36	3.92	3.5	1.7	1.3	1.1	0
130							16.7	105	137	5	17	11	2.6	0.18	2.36	3.61	3.6	2.2	1.1	0.8	4542	7	0	10.8	4.21	111	0.355	237	0.27	3.8	15.9	3.3	72	47	6.2	50	142	4.2	11	6	3.54	0.14	3.33	5.34	7.1	4.3	2	1.7	0
131	216	17.1		118	8.9		28.9	255	131	4.71	49	30	1.28	0.45	1.08	2.38		2.1	1.1	0.6	11480	90	2.02	10.8	4.45	136	0.425	129	0.68	5.2	15.2	12.6			4.8	92	138	4.3	30	21	2.23	0.35	1.82	1.77		0	0	0	0
132	140	9.8	44	118	7.4	54	8.3	120	140	4.6	4	1	1.04	0.38	0.67	2.47		1.4	0.9	0.7	13289	0	0	4.8	3.76	116	0.339	196	0.4	6	14.3				4.9	50	134	3.7	15	6	1.51	0.41	1.53	5.96		0	0	0	0
133	83	8.2	81	71	5.8	>90	8.2	83	139	4.29	16	12	3.36	0.35	4.6	3.67	2.4	1.3	0.8	0.8	1652	23	0	6.9	4.39	120	0.363	247	0.54	6.4	17.1	17.1	50.5	156	10	64	135	3.6	15	9	9.24	1.05	10.69	3.25	5.3	3.1	1.6	1.3	710
134	104	9.3	47	72	8	72	9.3	100	142	4.6	18	6	1.35	0.3	0.48	4.16	4.7	3.5	0.8	0.9	28387	18	0	9.9	4.22	119	0.365	292	0.45	6.8	16.5	5.6	62.9	215	7.6	71	142	4.4	6	3	1.78	0.44	0.49	5.22	5.5	3.6	1.4	1.2	1841
135							9	104	136	4.54	30	13	1.01	0.4	1.07	3.78	3.4	0.7	2.3	0.8	5867	3	0	7.4	5.65	166	0.496	239	0.38	5.2	15.4	10.7	76.4	37	10.1	64	137	4.4	15	7	1.47	0.19	1.15	4.72	5.4	1.3	3.7	0.6	0
136							18.6	200	132	4.2	65	46	1.69	27.54	2	7.65					11687	58	3.86	9.3	4.15	122	0.37	57	14.91	5.8	0				5.2	40	136	4.18	15	8	2.37	0.76	2.16	3.99	4.1	2	1.5	1.1	0
137							17.4	158	130	4.5	59	42	1.54	0.49	1.53	4.66	3	1.9	0.8	0.8	19201	39	0	11.2	4.87	139	0.424	260	0.36	6.4	18.2	10	69.1	80	4.6	56	139	3.7	31	22	2.28	0.5	1.2	6.45	4	1.5	2.1	0.9	1440
138	105	7.7	63	75	6.8	>90	7.3	83	139	5	9	4	2.41	2.07	5.92	3.32	6.3	3.3	2.3	1.6	1002	5	0	6.6	5.35	159	0.493	232	1.14	4.4	16.4	9		150	5.1	73	140	4.5	12	5	2.95	0.49	3.4	5.05	4.8	2.3	2.1	1	1498
139							6.9	84	139	4.35	52	26	0	0.38	2.34	3.61		0	0	0	8252	8	0.05	5.7	4.2	114	0.359	137	0.23	5.6	16	17.4
140	156	9.4	40	132	8.8	48	10.4	165	136	4.7	46	38	1.23	0.6	1.78	8.03	3.5	2.3	1	0.5	17664	10	0	5.5	3.26	104	0.327	253	0.86	4.7	33.2	5.8	65	104	11.4	64	139	6.1	19	14	4.03	0.94	3.97	4.94	4.2	1.5	2.4	0.5	3812
141	91	7.8	74	99	7.4	50?	14.3	131	143	5.28	24	9	1.6	0.32	0.91	4.18	2.7	1.8	0.5	2.1	13893	7	0	6.7	4.4	118	0.366	189	0.42	9.9	18.2	8.1			12	90	136	4.8	16	9	2.4	0.43	1.82	5.55	5.3	2.9	1.5	2	1440
142	118	9.7	40	99	4.6	49	5.6	73	144	4	47	25	1.5	0.34	2.28	4.78	3.4	1.9	0.9	1.4	3889	8	0	6.5	5.48	151	0.481	175	0.47	5.8	16	5.3	68.8	46	6.2	64	142	4.4	17	5	2.1	0.31	3.08	4.85	4.9	2.6	1.5	1.7	1347
143	95	11.4	69	89	13.1	75	8.1	77	138	4.5	18	11	1.1	0.4	2.19	2.88	2.2	1.5	0.4	0.9	1271	68	0	7.9	4.34	125	0.37	188	0.24	7.6		16.5	60.5		8	63	137	4.79	24	14	3.87	0.66	2.43	9.19	4.8	2.9	1.4	1	1834
144	119	10.7	43	106	7.3	49	13.8	211	138	5.3	51	18	2.12	0.42	3.02	2.49		0	0	0	6472	3	0	2.8	3.88	117	0.347	121	0.43	5.3	15.9	11.9	68.7	112	7.4	59	140	4.8	41	13	2.31	0.49	3.05	3.79	6.2	3.3	2.5	1	0
145	119	9.5	55	86	6	80	12.4	124	133	4.4	50	15	0.94	0.41	3.86	2.39	4.3	3	0.7	1.2	1967	3	0	6.5	4.58	131	0.39	156	0.29	10.3	14.5	7.8	85.2	34	12.1	90	135	5.17	28	18	2.5	0.39	4.33	3.42	5.2	4.2	0.9	2.8	35000
146							8.4	100	136	4.8	18	7	4.18	1.04	3.21	5.26		1.4	1	1	5966	3	0.09	3.3	3.71	126	0.376	132	1	5.6	14.9	16.7	54.8	323	5.8	58	140	4.4	33	18	3.31	0.33	2.08	3.04	4.3	1.8	1.6	1.9	0
147	167	16.1	31	93	10.6	61	16.1	167	123	5	44	24	1.95	8.04	3.18	5.75	0	0	0	0	7830	20	0	12.7	4.88	147	0.441	218	1.93	7	15.4				6.9	79	135	4.4	17	10	2.12	0.72	5.68	4.98		0	0	0	0
148	177	15.1	34	135	10.5	46	13.5	165	138	4.85	28	11	2.57	0.41	3.99	3.96		2.28	1.7	2.9	9816	3	0	2.7	3.78	111	0.325	170	0.32	5.7	15.4	7	48	171	12.9	139	136	5.2	47	16	1.9	0.57	3.34	4.12	5.7	2.9	1.8	2.3	0
149							7.2	103	137	5.22	17	4	0.81	0.32	1.42	3.16	2.6	1.5	0.6	1.1	0	6	0	6.1	4.62	134	0.412	168	0.41	7.2	14.6	24.6	79.2	22	0	0	0	0	0	0	0	0	0	0	0	0	0	0	0
150	83	5.4	85	69	5.5	>90	4.8	65	137	4.5	10	5	1.99	0.93	3.36	4.04		0	0	0	0	0	0	12.5	6	163	0.52	190	0.81	10.9	18.5	6.5	59.8	314
151	191	21.7	31	152	17.5	41	15.8	161	135	4.5	32	17	1.16	3.26	0.83	3.54	3.1	1.9	0.7	0.9	8337	28	0	6.7	4.27	124	0.39	175	0.46	3.8	17	11.9	71.8	68	17.7	133	145	4.7	12	5	2.46	0.98	1.71	5.25	5.1	1.6	2.8	1.4	2181
152	55	3.8	>90	41	6.8	>90	11.2	70	132	4.3	38	28	4.15	24.8	5.9	14.83		0	0	0	7139	114	0	10.9	3.69	109	0.326	259	15.29	5.5	14	4.4	49.7	287	5.4	38	142	4.5	7	5	2.65	0.91	4.03	4.9	5.4	2.7	1.8	2	1493
153	100	7.8	71	74	6.4	>90	12.8	100	141	4.76	49	33	2.04	0.31	3.86	5.33		0	0	0	4552	7	0	4.3	4.41	120	0.384	174	0.53	4.5	17.6	12.2			8.9	49	143	4.2	17	9	3.52	0.87	5.34	3.46	5.5	3.4	1.3	1.7	886
154							7.2	5.9	140	4.97	34	6	1.72	0.45	1.24	5.2	3	1.7	0.9	0.8	0	5	0	8	6.04	150	0.495	127	0.64	5.9	17.4	14			11.4	73	137	4.47	20	13	1.75	0.72	2.27	7.1	4.6	1.7	2.4	0.9	0
155	83	5.8		82	5		5.8	83	137	4.31	45	13	1.15	0.33	0.95	5.42	3.3	1.6	1.2	1.2		3		7.1	4.93	134	0.414	51	0.67	4.1	17.9	10.3			7	102	138	4.65	40	24	1.52	0.42	3.76	4.67	0	0	0	0	0
156							12.1	101	141	5.2	16	10	1.44	2.25	1.27	3.41	0.6	1.3	0.6	0.9	2318	12	0	8.1	4.8	126	0.408	284	0.49	7.1	14.9	5.9	66.9	66	7.9	63	139	5.1	7	2	2.89	0.64	1.27	3.14	4.7	1.7	2.2	1.8	238
157							6.8	83	140	4.2	9	5	4.32	0.4	4.69	7.91	4.9	2.9	1.1	2.1	0	21	0	7.3	2.86	91	0.273	372	0.37	6.9	15.7	13.8	35.6	990	22.9	60	144	4.9	9	5	3.99	2.24	5.63	5.05	4	2	1.1	2.6	5268
158							9	94	144	5.2	10	3	0.86	0.51	0.27	2.63	4.6	2.8	1.1	1.4	65	3	0	7.5	4.68	138	0.41	196	0.39	5.7	13.3	17			10.1	52	141	4	6	2	2.19	0.42	0.43	4.79	4.5	2.3	1.7	0.9	1480
159	112	10.3	58	93	9.9	72	11.7	108	142	4.3	29	17	1.7	0.25	3.73	5.24	2.7	1.6	0.8	0.7	9377	5	0	7.7	4.13	126	0.384	122	0.54	3.7	15.7	6.1	49.1	308	9.1	75	140	4.3	14	7	2.67	0.35	3.44	4.61	4.1	1.2	2.4	1.2	1137
160	108	12.4	59	93	7.9	71	10.9	97	133	4.5	20	11	2.38	0.7	3.46	2.9	2.7	1.5	0.7	1.3	8821	5	0	4.5	4.17	129	0.385	163	0.36	12.6	15.9	8.5		36	12	107	137	4.4	13	6	1.78	0.26	0.88	3.96	4.9	2.4	1.6	2	1148
[truncated: 14 more columns]
